# Supplementary material for: Noninvasive detection of pancreatic ductal adenocarcinoma using the methylation signature of circulating tumour DNA
Source: BMC Med. 2022 Nov 25;20:458. doi: 10.1186/s12916-022-02647-z (PMC9701032; doi:10.1186/s12916-022-02647-z)
Supplement: Supplementary file 3 — Additional file 3: Table S1. Gene-set enrichment analysis (GSEA) of pathways (GO catergories) significantly represented in PDAC hypermethylated or PDAC hypomethylated MHB associated genes. [file 12916_2022_2647_MOESM3_ESM.xlsx]

## Sheet: Supplementary table 1
Additional File 3: Table S1. Gene-Set Enrichment Analysis (GSEA) of Pathways (GO catergories) Significantly Represented in PDAC Hypermethylated or PDAC Hypomethylated MHB Associated Genes
Pathways/GO_categories	SIZE	NES	NOM.p-val	FDR
Hypomethylated MHB asociated genes
GO_TYPE_I_INTERFERON_PRODUCTION	40	-2.49066	0	0.00067066
HALLMARK_TGF_BETA_SIGNALING	36	-2.02632	0	0.0023539
GO_POSITIVE_REGULATION_OF_TYPE_I_INTERFERON_PRODUCTION	22	-2.37333	0	0.00455526
HALLMARK_TNFA_SIGNALING_VIA_NFKB	117	-2.10195	0	0.00470779
GO_GTPASE_BINDING	3	-2.02416	0	0.0267625
HALLMARK_P53_PATHWAY	92	-1.6357	0	0.0309398
HALLMARK_INTERFERON_GAMMA_RESPONSE	69	-1.76816	0	0.0323604
HALLMARK_INTERFERON_ALPHA_RESPONSE	32	-1.67323	0.004329	0.0351778
HALLMARK_REACTIVE_OXYGEN_SPECIES_PATHWAY	21	-1.70993	0.00389105	0.0353899
HALLMARK_IL2_STAT5_SIGNALING	111	-1.64131	0	0.0355594
Hypermethylated MHB asociated genes
GO_CENTRAL_NERVOUS_SYSTEM_NEURON_DIFFERENTIATION	140	2.08157	0	0.00681651
GO_SPINAL_CORD_DEVELOPMENT	78	2.0925	0	0.00710814
GO_EMBRYONIC_SKELETAL_SYSTEM_MORPHOGENESIS	71	2.11269	0	0.00724899
GO_EMBRYONIC_SKELETAL_SYSTEM_DEVELOPMENT	94	2.12703	0	0.00852441
GO_LIMBIC_SYSTEM_DEVELOPMENT	69	2.04911	0	0.00867328
GO_FORELIMB_MORPHOGENESIS	31	2.05515	0	0.00886998
GO_STARTLE_RESPONSE	20	2.02336	0.00138889	0.0108823
GO_FOREBRAIN_NEURON_DIFFERENTIATION	41	2.00892	0	0.0115285
GO_DORSAL_SPINAL_CORD_DEVELOPMENT	22	1.9955	0	0.0119575
GO_PRESYNAPSE_ORGANIZATION	35	2.0108	0	0.0124294
GO_DORSAL_VENTRAL_PATTERN_FORMATION	66	2.02372	0	0.0124369
GO_APPENDAGE_MORPHOGENESIS	107	2.00198	0	0.0125805
GO_NEURON_FATE_COMMITMENT	63	1.99685	0	0.0125994
GO_CELL_DIFFERENTIATION_IN_SPINAL_CORD	48	1.984	0	0.013055
GO_CELL_FATE_DETERMINATION	35	1.97219	0	0.0143523
GO_NEUROMUSCULAR_PROCESS	69	1.97427	0	0.0145703
GO_VENTRAL_SPINAL_CORD_DEVELOPMENT	37	1.95503	0	0.0147971
GO_DIENCEPHALON_DEVELOPMENT	54	1.96761	0	0.0150143
GO_HINDLIMB_MORPHOGENESIS	30	1.95077	0	0.0150563
GO_APPENDAGE_DEVELOPMENT	122	1.9562	0	0.0153674
GO_ENDOCRINE_SYSTEM_DEVELOPMENT	87	1.95688	0	0.0159969
GO_EMBRYONIC_APPENDAGE_MORPHOGENESIS	89	1.95905	0	0.0161741
GO_HIPPOCAMPUS_DEVELOPMENT	51	1.93337	0	0.0187128
GO_PALLIUM_DEVELOPMENT	102	1.9344	0	0.0191169
GO_SPINAL_CORD_ASSOCIATION_NEURON_DIFFERENTIATION	14	1.91473	0	0.0219656
GO_PITUITARY_GLAND_DEVELOPMENT	31	1.91552	0	0.0223839
GO_FOREBRAIN_GENERATION_OF_NEURONS	47	1.91743	0	0.0224848
GO_IONOTROPIC_GLUTAMATE_RECEPTOR_SIGNALING_PATHWAY	20	1.91972	0	0.0224967
GO_CELL_FATE_SPECIFICATION	84	1.92028	0	0.0232254
GO_CARDIAC_LEFT_VENTRICLE_MORPHOGENESIS	12	1.90258	0	0.0252893
GO_CELLULAR_RESPONSE_TO_CAMP	27	1.90337	0	0.0258191
GO_GLUTAMATE_RECEPTOR_SIGNALING_PATHWAY	72	1.89848	0	0.0260444
GO_PROSTATE_GLAND_DEVELOPMENT	30	1.88994	0.0026738	0.0283073
GO_NEURON_FATE_SPECIFICATION	34	1.89037	0	0.0290097
GO_REGIONALIZATION	246	1.88616	0	0.0293318
GO_EMBRYONIC_HINDLIMB_MORPHOGENESIS	23	1.8791	0	0.0318647
GO_POSITIVE_REGULATION_OF_POTASSIUM_ION_TRANSMEMBRANE_TRANSPORTER_ACTIVITY	15	1.87356	0	0.0338916
GO_RETINA_LAYER_FORMATION	17	1.86855	0.00136426	0.0355169
GO_EMBRYONIC_ORGAN_MORPHOGENESIS	211	1.86508	0	0.0359861
GO_TELENCEPHALON_DEVELOPMENT	164	1.86264	0	0.0362832
GO_PATTERN_SPECIFICATION_PROCESS	302	1.85489	0	0.0387275
GO_METANEPHRIC_RENAL_VESICLE_MORPHOGENESIS	13	1.85632	0	0.039026
GO_CRANIAL_SKELETAL_SYSTEM_DEVELOPMENT	42	1.85107	0	0.0391612
GO_REGULATION_OF_PRESYNAPSE_ORGANIZATION	24	1.85261	0	0.0392165
GO_FOREBRAIN_DEVELOPMENT	246	1.84512	0	0.0412672
GO_MESENCHYMAL_TO_EPITHELIAL_TRANSITION	17	1.8456	0.0013986	0.0418428
GO_NEURAL_RETINA_DEVELOPMENT	43	1.84046	0	0.0423778
GO_NEURON_MIGRATION	101	1.84174	0	0.0425157
GO_GAMMA_AMINOBUTYRIC_ACID_SIGNALING_PATHWAY	18	1.8389	0.00138696	0.0425595
GO_EMBRYONIC_FORELIMB_MORPHOGENESIS	25	1.82846	0.0013369	0.0456482
GO_NEGATIVE_REGULATION_OF_DENDRITIC_SPINE_MORPHOGENESIS	5	1.82938	0	0.0460154
GO_SKELETAL_SYSTEM_MORPHOGENESIS	152	1.83046	0	0.0463315
GO_CELL_DIFFERENTIATION_INVOLVED_IN_KIDNEY_DEVELOPMENT	39	1.82568	0	0.0467036
GO_GLYCINE_TRANSPORT	6	1.83087	0.00154799	0.0470194
GO_PROXIMAL_DISTAL_PATTERN_FORMATION	29	1.82106	0	0.0495662
Note:
SIZE: Number of genes in the gene set after filtering out those genes not in the expression dataset.
NES:Normalized enrichment score; that is, the enrichment score for the gene set after it has been normalized across analyzed gene sets.
NOM.p-val: Nominal p value; that is, the statistical significance of the enrichment score. The nominal p value is not adjusted for gene set size or multiple hypothesis testing; therefore, it is of limited use in comparing gene sets.
FDR:False discovery rate; that is, the estimated probability that the normalized enrichment score represents a false positive finding.
