# Supplementary material for: Noninvasive detection of pancreatic ductal adenocarcinoma using the methylation signature of circulating tumour DNA
Source: BMC Med. 2022 Nov 25;20:458. doi: 10.1186/s12916-022-02647-z (PMC9701032; doi:10.1186/s12916-022-02647-z)
Supplement: Supplementary file 4 — Additional file 4: Table S2. PDAC markers selected from genome-wide DNA methylation profiling experiments significantly enriched in the marker sets curated form literatures. [file 12916_2022_2647_MOESM4_ESM.xlsx]

## Sheet: Sheet1
Additional File 4: Table S2. PDAC markers selected from genome-wide DNA methylation profiling experiments significantly enriched in the marker sets curated form literatures.
	Foreground gene hits	Input markers	Background gene hits	Background genes	Fold enrichment	P-Value (Hypergeometric test)
Curated markers (ti-pl)1,2	16	50	770	15271	6.35	1.32e-09
Curated markers (ti-ti)3	26	50	770	15271	10.31	4.52e-21
Nones_etal_2014_IJC (ti-pl)4	27	50	2965	15271	2.78	4.3e-08
Nones_etal_2014_IJC (ti-ti) 4	35	50	2965	15271	3.61	9.45e-15
1. ti-pl: cancer tissue vs. healthy plasma; 2. Curated markers were derived from Supplementary S5 of Nones et al. 2014 (including the marker genes reported in references Tan et al. (2009); Sato et al. (2003); and Vincent et al (2011)), and the marker genes reported in an another study (Henriken et al. 2017); 3. ti-ti: cancer tissue vs. para-tumor; 4. Aberrantly methylated gene set in “current coh…
