# Supplementary material for: Noninvasive detection of pancreatic ductal adenocarcinoma using the methylation signature of circulating tumour DNA
Source: BMC Med. 2022 Nov 25;20:458. doi: 10.1186/s12916-022-02647-z (PMC9701032; doi:10.1186/s12916-022-02647-z)
Supplement: Supplementary file 5 — Additional file 5: Table S3. Marker lists and annotations of PandaX models. [file 12916_2022_2647_MOESM5_ESM.xlsx]

## Sheet: Supplementary_table_3
Additional File 5: Table S3. Marker lists and annotations of PdandaX models
Markers (genome assembly: hg19)	Annotation (GREAT version 4.0.4; Association rule: Basal+extension: 5000 bp upstream, 1000 bp downstream, 1000000 bp max extension, curated regulatory domains included)	The Cancer Gene Census (CGC) annotation	Oncokb	IntOGen	CpG sites in marker	Marker sources	Individual AUC	Hypermethylated/hypomethylated in PDAC (PDAC plasma -vs - Healthy/Pancreatitis plasma)	FANTOM5 Enhancers Info	EnhancersAtlas2.0 PANC-1 Enhancers Info	EnhancersAtlas2.0 Pancreas Enhancers Info	EnhancersAtlas2.0 Pancreatic islet Enhancers Info	CpG islands Info	SEdb(ENCODE Cellline_PancreasDuct) Info	SEdb(ENCODE Tissue Pancreas) Info	SEdb(NCBIGEOSRA Tissue PancreaticIsletsF) Info	SEdb(NCBIGEOSRA Tissue PancreaticIsletsM) Info	SEdb(Roadmap Tissue Pancreas) Info	IGC OTAGO Imprinted Genes(http://igc.otago.ac.nz/) Info	geneimprint(https://www.geneimprint.com/site/genes-by-species.Homo+sapiens) Info
PDAC-vs-normal markers
chr1:119522393:119522469	SPAG17 (-794585), TBX15 (+9748)	NA,NA	NA;NA	NA;NA	chr1:119522393,119522409,119522425,119522427,119522436,119522440,119522444,119522446,119522449,119522451,119522456,119522459,119522464,119522469	PanSeer	0.808554	Hypermethylation	chr1:118653984-118654263|chr1:118678137-118678411;chr1:119450998-119451282|chr1:119503304-119503581|chr1:119506251-119506502|chr1:119526348-119526895|chr1:119529353-119529528	NA;NA	chr1:118560620-118560950|chr1:118643540-118644360|chr1:118653160-118653510|chr1:118654050-118654390|chr1:118659480-118660030|chr1:118661130-118661400|chr1:118663610-118664360|chr1:118679040-118679330|chr1:118686370-118686750|chr1:118727400-118727690;chr1:119526690-119527580	NA;NA	chr1:118604755-118604977|chr1:118727816-118728097;chr1:119522385-119522638|chr1:119526782-119527192|chr1:119529819-119530712|chr1:119531991-119532196	NA;NA	NA;NA	NA;NA	NA;NA	NA;NA	NA;NA	NA;NA
chr1:156611950:156611950	BCAN (+211)	NA	NA	NA	chr1:156611960	PanSeer	0.794621	Hypermethylation	NA	chr1:156621480-156622030	chr1:156612070-156612490|chr1:156618650-156619160	NA	chr1:156611639-156612447|chr1:156616553-156616946|chr1:156627342-156627576	NA	NA	NA	NA	NA	NA	NA
chr1:248020641:248020729	TRIM58 (+184)	NA	NA	NA	chr1:248020641,248020671,248020680,248020688,248020692,248020695,248020697,248020704,248020707,248020713,248020721,248020729	Intersection of Tissue_vs_Tissue & Tissue_vs_Plasma	0.791711	Hypermethylation	NA	NA	NA	NA	chr1:248020330-248021252	NA	NA	NA	NA	NA	NA	NA
chr1:50884757:50884957	DMRTA2 (+4315), ELAVL4 (+312893)	NA,NA	NA;NA	NA;NA	chr1:50884757:50884957	PanSeer	0.773457	Hypermethylation	NA;chr1:50580035-50580167|chr1:50619908-50620155|chr1:50650068-50650310	NA;NA	NA;NA	NA;chr1:50612370-50615240	chr1:50880916-50883426|chr1:50884228-50891471;chr1:50489417-50489846|chr1:50513644-50514320	NA;NA	NA;NA	NA;chr1:50560481-50672931	NA;NA	NA;NA	NA;NA	NA;NA
chr1:63788861:63788902	FOXD3 (+152)	NA	NA	NA	chr1:63788861,63788870,63788872,63788878,63788881,63788889,63788897,63788902	Intersection of Tissue_vs_Tissue & Tissue_vs_Plasma	0.775485	Hypermethylation	NA	NA	NA	NA	chr1:63782394-63790471	NA	NA	NA	NA	NA	NA	NA
chr10:28034654:28034658	MKX (+333)	NA	NA	NA	chr10:28034654,28034658	PanSeer	0.757672	Hypermethylation	chr10:27991244-27991520|chr10:28002936-28003088	NA	NA	NA	chr10:28030182-28035211	NA	NA	NA	NA	NA	NA	NA
chr12:115125013:115125098	TBX3 (-3661)	oncogene/TSG	TSG	TSG	chr12:115125013,115125034,115125053,115125060,115125098	PanSeer	0.761023	Hypermethylation	NA	NA	NA	NA	chr12:115109503-115110061|chr12:115112014-115112627|chr12:115120774-115122945	NA	NA	NA	NA	NA	NA	NA
chr12:33592862:33592867	SYT10 (-111)	NA	NA	NA	chr12:33592862,33592865,33592867	PanSeer	0.777425	Hypermethylation	chr12:33571713-33571885|chr12:33590656-33590806	NA	NA	NA	chr12:33591763-33593050	NA	NA	NA	NA	NA	NA	NA
chr12:4919191:4919239	KCNA6 (+873)	NA	NA	NA	chr12:4919191,4919199,4919215,4919230,4919236,4919239	Intersection of Tissue_vs_Tissue & Tissue_vs_Plasma	0.793034	Hypermethylation	NA	NA	NA	NA	chr12:4918273-4919657	NA	NA	NA	NA	NA	NA	NA
chr12:58131345:58131404	AGAP2 (+654)	NA	NA	NA	chr12:58131345,58131348,58131384,58131390,58131404	PanSeer	0.784921	Hypomethylation	chr12:58134915-58135263	chr12:58120580-58120740	chr12:58130300-58130580	NA	chr12:58119909-58121551|chr12:58129828-58130361|chr12:58130870-58132734	NA	NA	NA	NA	NA	NA	NA
chr13:100649718:100649745	PCCA (-91605), ZIC2 (+15706)	NA,NA	NA;NA	NA;NA	chr13:100649718,100649721,100649725,100649731,100649734,100649738,100649740,100649745	PanSeer	0.752998	Hypermethylation	chr13:100760491-100760725|chr13:100886726-100886738|chr13:100928465-100928851|chr13:101041976-101042276|chr13:101046682-101046918|chr13:101075706-101076016|chr13:101158496-101158688|chr13:101163000-101163083;NA	chr13:100741480-100744120|chr13:101012520-101019810|chr13:101040910-101051040;chr13:100635390-100637190|chr13:100637360-100637570	chr13:100741480-100742640|chr13:100752360-100753480|chr13:100761470-100761710|chr13:100781710-100782130|chr13:100784520-100784720|chr13:100829160-100829320|chr13:100849490-100850980|chr13:101045040-101045600|chr13:101088380-101088650|chr13:101166340-101166620|chr13:101169270-101169710|chr13:101177620-101178130;NA	NA;NA	chr13:100740956-100741805|chr13:101172622-101172884;chr13:100631752-100637943	chr13:101010257-101053702;NA	NA;NA	NA;NA	NA;NA	NA;NA	NA;NA	NA;NA
chr13:100649763:100649777	PCCA (-91567), ZIC2 (+15744)	NA,NA	NA;NA	NA;NA	chr13:100649763,100649769,100649777	PanSeer	0.775926	Hypermethylation	chr13:100760491-100760725|chr13:100886726-100886738|chr13:100928465-100928851|chr13:101041976-101042276|chr13:101046682-101046918|chr13:101075706-101076016|chr13:101158496-101158688|chr13:101163000-101163083;NA	chr13:100741480-100744120|chr13:101012520-101019810|chr13:101040910-101051040;chr13:100635390-100637190|chr13:100637360-100637570	chr13:100741480-100742640|chr13:100752360-100753480|chr13:100761470-100761710|chr13:100781710-100782130|chr13:100784520-100784720|chr13:100829160-100829320|chr13:100849490-100850980|chr13:101045040-101045600|chr13:101088380-101088650|chr13:101166340-101166620|chr13:101169270-101169710|chr13:101177620-101178130;NA	NA;NA	chr13:100740956-100741805|chr13:101172622-101172884;chr13:100631752-100637943	chr13:101010257-101053702;NA	NA;NA	NA;NA	NA;NA	NA;NA	NA;NA	NA;NA
chr13:37005684:37005704	CCNA1 (-801)	NA	NA	NA	chr13:37005694	Intersection of Tissue_vs_Tissue & Tissue_vs_Plasma	0.780335	Hypermethylation	NA	NA	chr13:37006970-37007160	NA	chr13:37005550-37006679	NA	NA	NA	NA	NA	NA	NA
chr14:38724669:38724685	CLEC14A (+897)	NA	NA	NA	chr14:38724669,38724675,38724680,38724682,38724685	PanSeer	0.781393	Hypermethylation	NA	NA	NA	NA	chr14:38724254-38725537	NA	NA	NA	NA	NA	NA	NA
chr14:38724852:38724858	CLEC14A (+719)	NA	NA	NA	chr14:38724852,38724858	PanSeer	0.777601	Hypermethylation	NA	NA	NA	NA	chr14:38724254-38725537	NA	NA	NA	NA	NA	NA	NA
chr14:57275896:57275912	OTX2 (+1283), TMEM260 (+229393)	NA,NA	NA;NA	NA;NA	chr14:57275896,57275908,57275912	PanSeer	0.750441	Hypermethylation	chr14:57280703-57281214|chr14:57282014-57282348;chr14:56961181-56961332|chr14:57009593-57009936|chr14:57023649-57024029|chr14:57038446-57038723|chr14:57047832-57047974	NA;NA	NA;chr14:57097840-57098090|chr14:57116810-57117170	NA;NA	chr14:57274607-57276840|chr14:57278068-57278287|chr14:57278709-57279116|chr14:57283386-57284558;chr14:57046472-57046804|chr14:57060435-57060705	NA;NA	NA;NA	NA;NA	NA;NA	NA;NA	NA;NA	NA;NA
chr14:60952634:60952683	C14orf39 (+155)	NA	NA	NA	chr14:60952634,60952658,60952683	Intersection of Tissue_vs_Tissue & MHBs_associated_reported_marker_genes	0.788801	Hypermethylation	NA	NA	NA	NA	chr14:60864443-60864677|chr14:60891940-60892170|chr14:60951976-60952946|chr14:60973772-60974123|chr14:60975732-60978180|chr14:60981523-60982636	NA	NA	NA	NA	NA	NA	NA
chr15:83952309:83952345	HDGFL3 (-75557), BNC1 (+1139)	NA,NA	NA;NA	NA;NA	chr15:83952309,83952314,83952317,83952345	Intersection of Tissue_vs_Tissue & Tissue_vs_Plasma	0.804762	Hypermethylation	chr15:83815089-83815145|chr15:83817881-83818018|chr15:83821433-83821717|chr15:83847712-83847957|chr15:83857531-83857848|chr15:83857860-83858021|chr15:83862328-83862648|chr15:83869144-83869263|chr15:83869308-83869629;NA	NA;NA	chr15:83875390-83876080;NA	chr15:83872630-83876080;NA	chr15:83875648-83877136;chr15:83951980-83953930	NA;NA	NA;NA	NA;NA	NA;NA	NA;NA	NA;NA	NA;NA
chr16:31580220:31580311	ZNF720 (-144289), AHSP (+41081)	NA,NA	NA;NA	NA;NA	chr16:31580220,31580246,31580254,31580269,31580287,31580296,31580299,31580309,31580311	PanSeer	0.764815	Hypermethylation	NA;NA	NA;NA	chr16:31724760-31725360|chr16:31725650-31726190|chr16:31730430-31730590;chr16:31540120-31540880	NA;NA	chr16:31724651-31725071;NA	NA;NA	NA;NA	NA;NA	NA;NA	NA;NA	NA;NA	NA;NA
chr16:73097023:73097223	ZFHX3 (-14849)	TSG	TSG	TSG	chr16:73097023:73097223	Plasma_vs_Plasma	0.754145	Hypermethylation	chr16:72882732-72883050|chr16:72897745-72898023|chr16:72912475-72912642|chr16:72958517-72958769|chr16:72965555-72965897|chr16:72966138-72966319|chr16:72972740-72973001|chr16:72981236-72981554|chr16:73012151-73012443|chr16:73023566-73023933|chr16:73031148-73031384|chr16:73053285-73053647|chr16:73067289-73067686|chr16:73076128-73076469|chr16:73079348-73079373|chr16:73084736-73084892|chr16:73088640-…	chr16:73052350-73056850|chr16:73079500-73081650	chr16:72825830-72826010|chr16:72861500-72862060|chr16:72869980-72870460|chr16:72881960-72882260|chr16:72882290-72883610|chr16:72892510-72892970|chr16:72910240-72910420|chr16:72910960-72911730|chr16:72929950-72930300|chr16:72930790-72931250|chr16:72942470-72942680|chr16:72947690-72948470|chr16:72955470-72956620|chr16:72958100-72959850|chr16:72961190-72962010|chr16:72965590-72965870|chr16:72968470-…	chr16:72881210-72883970|chr16:72962700-72966510|chr16:72980030-72982620|chr16:73049010-73051780|chr16:73052410-73055500|chr16:73087280-73092420|chr16:73102530-73106060	chr16:72821140-72821773|chr16:72908173-72908393|chr16:72993103-72993867|chr16:73081590-73082565|chr16:73091514-73092898|chr16:73096888-73097115|chr16:73099812-73100791|chr16:73181312-73181586|chr16:73450474-73450768|chr16:73596215-73596452|chr16:73656973-73657235|chr16:73864001-73864310	NA	chr16:73069560-73106100	chr16:73048815-73106061|chr16:72941559-73031277	chr16:73049078-73106038	NA	NA	NA
chr17:35299944:35299974	AATF (-6216), LHX1 (+5875)	NA,NA	NA;NA	NA;NA	chr17:35299944,35299946,35299963,35299966,35299972,35299974	PanSeer	0.775309	Hypermethylation	NA;chr17:35296825-35297078	chr17:35306520-35307510|chr17:35331600-35339370;chr17:35295660-35297470	NA;NA	NA;NA	chr17:35305758-35306757|chr17:35366837-35367118;chr17:35291899-35300875	NA;NA	NA;NA	chr17:35440900-35505772;NA	NA;NA	NA;NA	NA;NA	NA;NA
chr17:76929873:76929926	TIMP2 (-8431), LGALS3BP (+46291)	NA,NA	NA;NA	NA;NA	chr17:76929873,76929926	PanSeer	0.774603	Hypomethylation	chr17:76858403-76858717|chr17:76871917-76872130|chr17:76875667-76876103|chr17:76879007-76879631|chr17:76879876-76880180|chr17:76912078-76912524|chr17:76919844-76920193;NA	chr17:76857040-76859300|chr17:76877550-76882880;chr17:76965280-76967330|chr17:76969300-76970760|chr17:76970900-76972040|chr17:76973300-76975900	chr17:76857900-76858970|chr17:76869280-76869900|chr17:76870000-76870580|chr17:76871220-76873690|chr17:76875390-76876410|chr17:76878370-76881440|chr17:76894260-76894780|chr17:76895180-76895980|chr17:76904440-76906050|chr17:76906970-76907520|chr17:76908000-76909090|chr17:76911800-76913100|chr17:76915920-76918060|chr17:76919080-76920660;chr17:76966980-76967330|chr17:76971410-76971680	chr17:76884540-76886280;chr17:76970900-76972040	chr17:76851759-76851973|chr17:76897078-76897298|chr17:76920684-76921961;NA	NA;NA	NA;NA	NA;NA	NA;NA	NA;NA	NA;NA	NA;NA
chr17:80846867:80846960	ZNF750 (-48460), B3GNTL1 (+162772)	NA,NA	TSG;NA	NA;NA	chr17:80846867,80846886,80846960	PanSeer	0.750529	Hypomethylation	chr17:80794045-80794420|chr17:80796209-80796714;NA	NA;chr17:81005230-81006340|chr17:81006450-81006540|chr17:81006660-81009610	chr17:80795410-80796130|chr17:80796210-80796860;chr17:80915130-80915230|chr17:80915370-80915640|chr17:80931630-80932740|chr17:80943840-80944310|chr17:81008500-81009610	NA;NA	chr17:80790368-80790581;chr17:80918218-80919258|chr17:80922364-80922812|chr17:80928403-80929354|chr17:80935599-80935807|chr17:80960510-80963045|chr17:80969748-80970160|chr17:80975601-80976250|chr17:80983038-80983809|chr17:80986121-80986386|chr17:80989059-80989392|chr17:80989928-80990373|chr17:80991377-80991643|chr17:80997085-80997514|chr17:81008951-81009999	NA;NA	chr17:80839647-80849418;NA	NA;NA	NA;NA	chr17:80840001-80848317;NA	NA;NA	NA;NA
chr2:105480380:105480580	MRPS9 (-173961), POU3F3 (+8511)	NA,NA	NA;NA	NA;NA	chr2:105480380:105480580	PanSeer	0.793474	Hypermethylation	chr2:105655685-105655967|chr2:105664202-105664255|chr2:105676474-105676490;NA	chr2:105654690-105654910;NA	chr2:105654690-105654880|chr2:105669340-105669580|chr2:105697400-105698040|chr2:105698410-105698850;NA	NA;NA	chr2:105654249-105654771;chr2:105468851-105473698	NA;NA	NA;NA	NA;NA	NA;NA	NA;NA	NA;NA	NA;NA
chr2:105480407:105480409	MRPS9 (-174033), POU3F3 (+8439)	NA,NA	NA;NA	NA;NA	chr2:105480407,105480409	PanSeer	0.783422	Hypermethylation	chr2:105655685-105655967|chr2:105664202-105664255|chr2:105676474-105676490;NA	chr2:105654690-105654910;NA	chr2:105654690-105654880|chr2:105669340-105669580|chr2:105697400-105698040|chr2:105698410-105698850;NA	NA;NA	chr2:105654249-105654771;chr2:105468851-105473698	NA;NA	NA;NA	NA;NA	NA;NA	NA;NA	NA;NA	NA;NA
chr2:162280483:162280486	SLC4A10 (-200451), TBR1 (+7880)	NA,NA	NA;NA	NA;NA	chr2:162280483,162280486	PanSeer	0.770811	Hypermethylation	chr2:162403275-162403425|chr2:162481875-162482596|chr2:162482624-162482768|chr2:162540076-162540145|chr2:162565636-162565807|chr2:162727867-162728162|chr2:162770388-162770557|chr2:162817649-162818074|chr2:162836472-162836596;NA	NA;NA	chr2:162284360-162284630|chr2:162829490-162829650;NA	chr2:162681390-162684110|chr2:162762400-162763270;NA	chr2:162279835-162280897|chr2:162283581-162284735|chr2:162321215-162321493|chr2:162364184-162364400|chr2:162401438-162401712|chr2:162684133-162684371|chr2:162689310-162689555|chr2:162716170-162716402|chr2:162763313-162763561;chr2:162273294-162273725|chr2:162275161-162275596|chr2:162279835-162280897	NA;NA	NA;NA	NA;NA	NA;NA	NA;NA	NA;NA	NA;NA
chr2:176945345:176945351	KIAA1715 (-78275), HOXD10 (-35959), HOXD11 (-26666), HOXD12 (-19110), HOXD13 (-12271), EVX2 (+3293)	NA,NA,oncogene,NA,oncogene,NA	NA;NA;NA;NA;NA;NA	NA;NA;NA;NA;TSG;NA	chr2:176945345,176945347,176945351	PanSeer	0.788536	Hypermethylation	chr2:176839402-176839757|chr2:176846427-176846539|chr2:176866139-176866392;NA;chr2:176969861-176970296;NA;NA;NA	chr2:176865060-176866880;NA;NA;NA;NA;NA	chr2:176819940-176820150|chr2:176865960-176866880;NA;NA;NA;NA;NA	NA;NA;NA;NA;NA;NA	chr2:176866693-176867188;chr2:176973427-176973718|chr2:176977284-176977540|chr2:176980765-176981423|chr2:176982107-176982402|chr2:176983812-176984014;chr2:176969217-176969895|chr2:176971643-176972907|chr2:176973427-176973718;chr2:176964062-176965509;chr2:176957054-176958279;chr2:176944087-176948446	NA;NA;NA;NA;NA;NA	NA;NA;NA;NA;NA;NA	NA;NA;NA;NA;NA;NA	NA;NA;NA;NA;NA;NA	NA;NA;NA;NA;NA;NA	NA;NA;NA;NA;NA;NA	NA;NA;NA;NA;NA;NA
chr2:176945560:176945580	KIAA1715 (-78497), HOXD10 (-35737), HOXD11 (-26444), HOXD12 (-18888), HOXD13 (-12049), EVX2 (+3071)	NA,NA,oncogene,NA,oncogene,NA	NA;NA;NA;NA;NA;NA	NA;NA;NA;NA;TSG;NA	chr2:176945570	PanSeer	0.798854	Hypermethylation	chr2:176839402-176839757|chr2:176846427-176846539|chr2:176866139-176866392;;chr2:176969861-176970296;;;;	chr2:176865060-176866880;NA;NA;NA;NA;NA	chr2:176819940-176820150|chr2:176865960-176866880;NA;NA;NA;NA;NA	NA;NA;NA;NA;NA;NA	chr2:176866693-176867188;chr2:176973427-176973718|chr2:176977284-176977540|chr2:176980765-176981423|chr2:176982107-176982402|chr2:176983812-176984014;chr2:176969217-176969895|chr2:176971643-176972907|chr2:176973427-176973718;chr2:176964062-176965509;chr2:176957054-176958279;chr2:176944087-176948446	NA;NA;NA;NA;NA;NA	NA;NA;NA;NA;NA;NA	NA;NA;NA;NA;NA;NA	NA;NA;NA;NA;NA;NA	NA;NA;NA;NA;NA;NA	NA;NA;NA;NA;NA;NA	NA;NA;NA;NA;NA;NA
chr2:176964879:176964959	HOXD10 (-16388), HOXD11 (-7095), HOXD12 (+461)	NA,oncogene,NA	NA;NA;NA	NA;NA;NA	chr2:176964879,176964886,176964892,176964930,176964946,176964959	Intersection of Tissue_vs_Tissue & MHBs_associated_reported_marker_genes	0.796737	Hypermethylation	NA;chr2:176969861-176970296;NA	NA;NA;NA	NA;NA;NA	NA;NA;NA	chr2:176973427-176973718|chr2:176977284-176977540|chr2:176980765-176981423|chr2:176982107-176982402|chr2:176983812-176984014;chr2:176969217-176969895|chr2:176971643-176972907|chr2:176973427-176973718;chr2:176964062-176965509	NA;NA;NA	NA;NA;NA	NA;NA;NA	NA;NA;NA	NA;NA;NA	NA;NA;NA	NA;NA;NA
chr2:176994754:176994774	HOXD8 (+296)	NA	NA	NA	chr2:176994764	PanSeer	0.780864	Hypermethylation	NA	NA	NA	NA	chr2:176993479-176995557	NA	NA	NA	NA	NA	NA	NA
chr2:177017237:177017251	HOXD1 (-36063), HOXD4 (+1294)	NA,NA	NA;NA	NA;NA	chr2:177017237,177017239,177017246,177017251	PanSeer	0.763316	Hypermethylation	NA;NA	NA;NA	NA;NA	NA;NA	chr2:177052957-177054350;chr2:177016416-177017489	NA;NA	NA;NA	NA;NA	NA;NA	NA;NA	NA;NA	NA;NA
chr2:177024605:177024616	HOXD1 (-28696), HOXD4 (+8661)	NA,NA	NA;NA	NA;NA	chr2:177024605,177024616	PanSeer	0.752116	Hypermethylation	NA;NA	NA;NA	NA;NA	NA;NA	chr2:177052957-177054350;chr2:177016416-177017489	NA;NA	NA;NA	NA;NA	NA;NA	NA;NA	NA;NA	NA;NA
chr2:45029046:45029128	SIX3 (-139815), CAMKMT (+439984)	NA,NA	NA;NA	NA;NA	chr2:45029046,45029057,45029060,45029063,45029065,45029071,45029106,45029112,45029117,45029128	PanSeer	0.787125	Hypermethylation	NA;chr2:44601254-44601363|chr2:44664975-44664991|chr2:44718441-44718530|chr2:44805618-44805736|chr2:44849210-44849529|chr2:44935582-44935781|chr2:44944979-44944991|chr2:44996263-44996426	NA;NA	NA;chr2:44771570-44771700|chr2:44980740-44981110	NA;chr2:44805480-44807350|chr2:44905600-44909370	chr2:45169299-45171884;chr2:44588954-44589358|chr2:44995664-44995870	NA;NA	NA;NA	NA;NA	NA;NA	NA;NA	NA;NA	NA;NA
chr2:71115981:71116022	CD207 (-53050), VAX2 (-11718)	NA,NA	NA;NA	NA;NA	chr2:71115981,71115983,71115985,71115987,71115994,71116000,71116022	PanSeer	0.801323	Hypermethylation	NA;chr2:71129017-71129173	NA;NA	NA;chr2:71149080-71150500	NA;chr2:71172840-71173980	NA;chr2:71126720-71129209|chr2:71131200-71132256|chr2:71134398-71134792|chr2:71192094-71192495	NA;NA	NA;NA	NA;NA	NA;NA	NA;NA	NA;NA	NA;NA
chr2:73147574:73147594	EMX1 (+2980), SFXN5 (+151381)	NA,NA	NA;NA	NA;NA	chr2:73147584	PanSeer	0.784303	Hypermethylation	NA;chr2:73177914-73178260|chr2:73218542-73218693|chr2:73233755-73233809	NA;chr2:73247390-73249650	chr2:73151620-73152400;chr2:73211340-73212030|chr2:73212760-73213760|chr2:73258750-73259860|chr2:73261050-73262070|chr2:73291080-73291490	NA;NA	chr2:73143055-73148260|chr2:73151200-73152060;chr2:73297630-73299155	NA;NA	NA;NA	NA;NA	NA;NA	NA;NA	NA;NA	NA;NA
chr2:74726651:74726672	MRPL53 (-26213), LBX2 (+3781)	NA,NA	NA;NA	NA;NA	chr2:74726651,74726656,74726668,74726672	PanSeer	0.789242	Hypermethylation	NA;NA	chr2:74699380-74699480|chr2:74699600-74699690;NA;	chr2:74699380-74699480|chr2:74699600-74699690;NA	NA;NA	chr2:74699240-74699909;chr2:74725039-74727038|chr2:74729399-74731166	NA;NA	NA;NA	NA;NA	chr2:74663271-74670212|chr2:74729100-74735953;chr2:74729100-74735953	NA;NA	NA;NA	NA;NA
chr2:74743101:74743121	TLX2 (+1500), DQX1 (+10352)	NA,NA	NA;NA	NA;NA	chr2:74743111	Intersection of Tissue_vs_Tissue & Tissue_vs_Plasma	0.780247	Hypermethylation	NA;NA	NA;NA	NA;NA	NA;NA	chr2:74740324-74743795;NA	NA;NA	NA;NA	NA;NA	chr2:74729100-74735953;chr2:74729100-74735953	NA;NA	NA;NA	NA;NA
chr21:38081497:38081502	SIM2 (+10066), HLCS (+257273)	NA,NA	NA;NA	NA;NA	chr21:38081497,38081499,38081502	PanSeer	0.788272	Hypermethylation	chr21:38072912-38073314|chr21:38074425-38074708|chr21:38077611-38077801;chr21:38151764-38151954|chr21:38189032-38189251|chr21:38232574-38232719|chr21:38235070-38235202|chr21:38282263-38282520|chr21:38294804-38294853|chr21:38346647-38347014|chr21:38349168-38349478	NA;chr21:38159690-38161960|chr21:38281300-38283430|chr21:38336350-38338740	chr21:38077570-38077990|chr21:38081550-38082000;chr21:38133710-38134900|chr21:38145460-38146090|chr21:38162910-38163170|chr21:38193230-38193370|chr21:38219500-38219820|chr21:38224640-38225170|chr21:38231550-38232770|chr21:38263420-38263940|chr21:38287660-38288320|chr21:38290610-38290920|chr21:38349860-38350450|chr21:38352580-38353080	NA;NA	chr21:38068193-38073891|chr21:38076762-38077685|chr21:38079941-38081833|chr21:38119769-38120742;chr21:38241486-38241737|chr21:38338348-38339298|chr21:38352856-38353274|chr21:38361879-38362868	NA;NA	NA;NA	NA;NA	NA;chr21:38337648-38383634	NA;NA	NA;NA	NA;NA
chr3:157812307:157812354	VEPH1 (-591115), SHOX2 (+11618)	NA,NA	NA;NA	NA;NA	chr3:157812307,157812312,157812319,157812321,157812329,157812331,157812334,157812354	Intersection of Tissue_vs_Tissue & Tissue_vs_Plasma	0.772751	Hypermethylation	chr3:157008618-157008892|chr3:157019065-157019219|chr3:157053563-157053826|chr3:157147600-157147913|chr3:157248554-157248748|chr3:157248921-157249245|chr3:157249695-157249901;NA	chr3:157053320-157054770;chr3:157816110-157817120	chr3:157036530-157037060|chr3:157087610-157088230|chr3:157155130-157155300;chr3:157816110-157816460|chr3:157820680-157821540	NA;NA	chr3:157022920-157023195|chr3:157030723-157030945|chr3:157155267-157155826;chr3:157815581-157816095|chr3:157820473-157820749|chr3:157821232-157821604|chr3:157822816-157823836	NA;NA	NA;NA	NA;NA	NA;NA	NA;NA	NA;NA	NA;NA
chr3:44063586:44063643	TOPAZ1 (-219763), ABHD5 (+331253)	NA,NA	NA;NA	NA;NA	chr3:44063586,44063593,44063602,44063606,44063620,44063633,44063638,44063643	Intersection of Tissue_vs_Tissue & Tissue_vs_Plasma	0.777778	Hypermethylation	NA;NA	NA;NA	NA;chr3:43764360-43765040|chr3:43771620-43771890|chr3:43775350-43775590	NA;chr3:43732530-43735090	chr3:44283239-44283838;chr3:43731613-43733135	NA;NA	NA;NA	NA;NA	NA;NA	NA;NA	NA;NA	NA;NA
chr4:154709612:154709617	SFRP2 (+657)	NA	oncogene/TSG	NA	chr4:154709612,154709617	PanSeer	0.76552	Hypermethylation	NA	NA	NA	NA	chr4:154709512-154710827	NA	NA	NA	NA	NA	NA	NA
chr4:39448518:39448538	RPL9 (+11980), KLB (+40055)	NA,NA	NA;NA	NA;NA	chr4:39448528	Plasma_vs_Plasma	0.755026	Hypermethylation	NA;chr4:39412092-39412306	NA;NA	NA;chr4:39424010-39424170|chr4:39446720-39446920	NA;chr4:39428860-39430080|chr4:39445880-39447230	chr4:39460087-39460811;chr4:39448184-39449054	NA;NA	NA;NA	NA;NA	NA;NA	NA;NA	NA;NA	NA;NA
chr4:39448577:39448629	RPL9 (+11905), KLB (+40130)	NA,NA	NA;NA	NA;NA	chr4:39448577,39448586,39448593,39448613,39448625,39448629	Plasma_vs_Plasma	0.771164	Hypermethylation	NA;chr4:39412092-39412306	NA;NA	NA;chr4:39424010-39424170|chr4:39446720-39446920	NA;chr4:39428860-39430080|chr4:39445880-39447230	chr4:39460087-39460811;chr4:39448184-39449054	NA;NA	NA;NA	NA;NA	NA;NA	NA;NA	NA;NA	NA;NA
chr4:57521377:57521486	HOPX (+26440), ARL9 (+149923)	NA,NA	NA;NA	NA;NA	chr4:57521377,57521397,57521411,57521419,57521426,57521442,57521449,57521486	PanSeer	0.778307	Hypermethylation	NA;chr4:57381480-57381484	NA;NA	chr4:57521400-57522020|chr4:57547120-57547420;chr4:57371680-57372080	chr4:57519260-57522020|chr4:57535800-57538370|chr4:57547040-57547420;NA	chr4:57521296-57522703;chr4:57371582-57372022	NA;NA	NA;NA	NA;NA	NA;NA	NA;NA	NA;NA	NA;NA
chr4:9783275:9783277	DRD5 (+18)	NA	NA	NA	chr4:9783275,9783277	Intersection of Tissue_vs_Tissue & Tissue_vs_Plasma	0.742416	Hypermethylation	NA	NA	NA	NA	chr4:9783035-9784960	NA	NA	NA	NA	NA	NA	NA
chr5:1876386:1876395	IRX4 (+10941), NDUFS6 (+74877)	NA,NA	NA;NA	NA;NA	chr5:1876386,1876395	PanSeer	0.767989	Hypermethylation	NA;NA	NA;NA	NA;NA	NA;NA	chr5:1874907-1887743;chr5:1799461-1801905	NA;NA	NA;NA	NA;NA	NA;NA	NA;NA	NA;NA	NA;NA
chr6:137814749:137814803	OLIG3 (+755)	NA	NA	NA	chr6:137814749,137814768,137814776,137814786,137814788,137814792,137814794,137814803	PanSeer	0.767681	Hypermethylation	NA	NA	NA	NA	chr6:137814355-137815202	NA	NA	NA	NA	NA	NA	NA
chr6:150285834:150285854	ULBP1 (+701)	NA	NA	NA	chr6:150285844	Intersection of Tissue_vs_Tissue & Tissue_vs_Plasma	0.779718	Hypermethylation	chr6:150286198-150286452	chr6:150285270-150285710	chr6:150285270-150286280	NA	chr6:150284682-150286515	NA	NA	NA	NA	NA	NA	NA
chr6:85477156:85477176	TBX18 (-2929)	NA	NA	NA	chr6:85477166	PanSeer	0.780247	Hypermethylation	NA	chr6:85472470-85473600	NA	NA	chr6:85472702-85474132	NA	NA	NA	NA	NA	NA	NA
chr7:155167562:155167578	EN2 (-83254), INSIG1 (+78084)	NA,NA	NA;NA	NA;NA	chr7:155167562,155167568,155167570,155167578	PanSeer	0.77231	Hypermethylation	NA;NA	NA;chr7:155089670-155089960|chr7:155090410-155093270	NA;chr7:155089670-155089960|chr7:155090410-155091160|chr7:155097920-155099320	NA;chr7:155090410-155093270	chr7:155246390-155251955|chr7:155255098-155255311;chr7:155088705-155090212	NA;NA	NA;chr7:154995581-155050335	NA;NA	NA;NA	NA;NA	NA;NA	NA;NA
chr7:27244772:27244787	EVX1 (-37384), HOXA13 (-5055)	NA,oncogene	NA;NA	NA;NA	chr7:27244772,27244780,27244787	PanSeer	0.784656	Hypermethylation	NA;NA	NA;NA	NA;NA	NA;NA	chr7:27282086-27283136|chr7:27283408-27283614|chr7:27284639-27286237;chr7:27238690-27240311	NA;NA	NA;NA	NA;NA	NA;NA	NA;NA	NA;NA	NA;NA
chr7:35293685:35293700	TBX20 (+65)	NA	NA	NA	chr7:35293685,35293687,35293690,35293692,35293700	PanSeer	0.801852	Hypermethylation	chr7:35285792-35286017	NA	NA	NA	chr7:35292985-35294674	NA	NA	NA	NA	NA	NA	NA
chr7:50343793:50343993	IKZF1 (-4425)	TSG	NA	ambiguous	chr7:50343793:50343993	PanSeer	0.752116	Hypermethylation	chr7:50346623-50346926|chr7:50346944-50347066|chr7:50347154-50347793|chr7:50350065-50350197|chr7:50356764-50357277|chr7:50361175-50361592|chr7:50369478-50369764|chr7:50418144-50418701|chr7:50419918-50420354|chr7:50423546-50423751|chr7:50424101-50424707|chr7:50426559-50426564|chr7:50427753-50428088|chr7:50428255-50428613|chr7:50430300-50430725|chr7:50431442-50431665|chr7:50432478-50432805|chr7:504…	NA	chr7:50446760-50447160	NA	chr7:50342895-50344519|chr7:50467566-50468400	NA	NA	NA	NA	NA	NA	NA
chr8:10588942:10589003	SOX7 (-951)	NA	NA	NA	chr8:10588942,10588946,10588948,10588951,10588959,10588992,10589003	PanSeer	0.770459	Hypermethylation	NA	NA	NA	NA	chr8:10583816-10584256|chr8:10586613-10586886|chr8:10587304-10591109	NA	NA	NA	NA	NA	NA	NA
chr8:25907898:25907900	EBF2 (-4986)	NA	NA	NA	chr8:25907898,25907900	PanSeer	0.753836	Hypermethylation	chr8:25703143-25703506|chr8:25717073-25717356|chr8:25735086-25735185|chr8:25738059-25738407|chr8:25864670-25864945|chr8:25867113-25867338|chr8:25867714-25867910	NA	chr8:25751870-25752140|chr8:25757180-25757360|chr8:25765010-25765210|chr8:25780500-25780860	NA	chr8:25897200-25897612|chr8:25899335-25899692|chr8:25900562-25905842	NA	NA	NA	NA	NA	NA	NA
chr8:57069700:57069900	MOS (-43259), PLAG1 (+54038)	NA,oncogene	NA;NA	NA;oncogene	chr8:57069700:57069900	Intersection of Tissue_vs_Tissue & Tissue_vs_Plasma	0.786508	Hypermethylation	NA;chr8:57122742-57122884	NA;NA	NA;chr8:57090070-57090220	NA;NA	chr8:57025546-57026543;chr8:57123572-57124997	NA;NA	NA;NA	NA;NA	NA;NA	NA;NA	NA;NA	NA;NA
PDAC-vs-pancreatitis markers
chr19:19650995:19651020	CILP2 (+1934), PBX4 (+78717)	NA,NA	NA;NA	NA;NA	chr19:19650995,19650997,19651001,19651008,19651020	PanSeer	0.827672	Hypermethylation	NA;chr19:19701908-19702346|chr19:19705357-19705479|chr19:19708713-19709032|chr19:19711724-19712118	NA;NA	chr19:19649220-19649970|chr19:19651290-19651890|chr19:19652060-19652500;chr19:19702010-19702620|chr19:19706090-19706350	NA;NA	chr19:19648134-19652047|chr19:19654767-19656818;chr19:19729127-19729814	NA;NA	NA;NA	NA;NA	NA;NA	NA;NA	NA;NA	NA;NA
chr2:45029035:45029057	SIX3 (-139856), CAMKMT (+439943)	NA,NA	NA;NA	NA;NA	chr2:45029035,45029046,45029057	PanSeer	0.888148	Hypermethylation	NA;chr2:44601254-44601363|chr2:44664975-44664991|chr2:44718441-44718530|chr2:44805618-44805736|chr2:44849210-44849529|chr2:44935582-44935781|chr2:44944979-44944991|chr2:44996263-44996426	NA;NA	NA;chr2:44771570-44771700|chr2:44980740-44981110	NA;chr2:44805480-44807350|chr2:44905600-44909370	chr2:45169299-45171884;chr2:44588954-44589358|chr2:44995664-44995870	NA;NA	NA;NA	NA;NA	NA;NA	NA;NA	NA;NA	NA;NA
chr2:74743084:74743101	TLX2 (+1482), DQX1 (+10370)	NA,NA	NA;NA	NA;NA	chr2:74743084,74743101	Intersection of Tissue_vs_Tissue & Tissue_vs_Plasma	0.854603	Hypermethylation	NA;NA	NA;NA	NA;NA	NA;NA	chr2:74740324-74743795;NA	NA;NA	NA;NA	NA;NA	chr2:74729100-74735953;chr2:74729100-74735953	NA;NA	NA;NA	NA;NA
